# Supplementary material for: Combination of traditional Chinese medicine and standard biomedical treatment for rosacea: a systematic review and a meta-analysis
Source: Front Pharmacol. 2024 Aug 8;15:1397141. doi: 10.3389/fphar.2024.1397141 (PMC11338883; doi:10.3389/fphar.2024.1397141)
Supplement: Supplementary file 1 [file Table2.XLSX]

## Sheet: Sheet1
									The total efficacious rate		The clinical symptom score		The score of DLQI		The recurrence rate		TCM syndrome scores		The adverse effects		EI		IL-37
Study	Study Period	Race	Tsample	Tfemale	Tage（mean±sd）	Csample	Cfemale	Cage（mean±sd）	Tevent	Cevent	T（mean±sd）	C（mean±sd）	T（mean±sd）	C（mean±sd）	Tevent	Cevent	T（mean±sd）	C（mean±sd）	Tevent	Cevent	T（mean±sd）	C（mean±sd）	T（mean±sd）	C（mean±sd）
Mao	2020	Asian	55	43	38.19 ±1.12	54	44	38.15 ± 1.09	53	41					2	16			7	6
Xu	2017.9-2018.6	Asian	60	44	25~48	60	48	24~47	57	46	4.65±3.18	8.28±4.05							1	1
Wan	2014.5-2015.4	Asian	48	27	34.2 ±2.6	44	27	34.8 ±2.9	44	31	2.7 ±0.9	4.0 ±1.8
Yang	2020.1-2021.1	Asian	30	21	35.56±4.25	30	20	36.42±4.29	28	21	3.56±0.28	6.12±0.18									342.13±16.52	387.46±15.97	24.13±2.63	28.64±2.19
Xie	2019.1-2019.12	Asian	32	28	37.59±10.86	32	27	36.59±10.04	27	20	4.50±2.02	6.22±2.21			6	14			1	1
Li	2020.1-2020.12	Asian	32	23	35.81±8.36	31	24	35.83±8.59	27	21	4.02±3.93	6.48±5.1			5	18							23.23±2.15	27.29±3.37
Wu	2019.1-2019.12	Asian	30	22	38.57±10.68	30	24	39.67±8.79	27	20			4.20±2.68	6.46±3.61			1.23±0.86	4.00±0.83	2	1
Liu	2019.2-2022.3	Asian	60	32	26.35±2.49	60	27	26.74±2.53	57	49							8.47±2.44	13.78±4.34
Fan	2018.2-2021.2	Asian	50	22	27.65±5.43	50	26	30.11±5.68	46	38			9.68±0.88	11.01±1.19			6.87±1.94	12.72±2.88	5	7
Li	2017.1-2019.12	Asian	55	34	36.82±2.09	55	27	36.24±2.11	50	42							4.54±2.15	9.27±3.04
Zhang	2017.5 -2019. 5	Asian	156	85	42.2±7.3	156	88	42.1±7.7	126	104			7.03±1.82	10.19±1.76					9	7	619.69±71.53	822.97±89.47
Xu	2020.3-2021.3	Asian	40	27	38.85±5.20	40	29	38.96±5.39	36	28			6.83±1.7	10.23±1.72					2	4	615.54±65.21	823.30±80.44
Xue	2019.9-2020.10	Asian	29	16	40.38±4.77	29	15	39.48±4.55	25	18							2.13±0.45	6.12±0.33					22.04±3.52	26.16±2.97
